# Supplementary material for: ﻿A new synonym of Enkianthusperulatus (Ericaceae) in East Asia, based on morphological and molecular evidence
Source: PhytoKeys. 2022 Nov 25;214:61–74. doi: 10.3897/phytokeys.214.94294 (PMC9836438; doi:10.3897/phytokeys.214.94294)
Supplement: XML Treatment for Enkianthus perulatus [file phytokeys.214.94294-treatment1.xml]

<!DOCTYPE tp:taxon-treatment
  PUBLIC "-//TaxonX//DTD Taxonomic Treatment Publishing DTD v0 20100105//EN" "tax-treatment-NSO.dtd">
<tp:taxon-treatment xmlns:tp="http://www.plazi.org/taxpub"><tp:treatment-meta><kwd-group><label>Taxon classification</label><kwd>
                <named-content content-type="kingdom">Plantae</named-content>
              </kwd><kwd>
                <named-content content-type="order">Ericales</named-content>
              </kwd><kwd>
                <named-content content-type="family">Ericaceae</named-content>
              </kwd></kwd-group><mixed-citation publication-type="journal"><person-group><name><surname>Liang</surname><given-names>Hua</given-names></name><name><surname>Jiang</surname><given-names>Lu</given-names></name><name><surname>Li</surname><given-names>Danqi</given-names></name><name><surname>Yang</surname><given-names>Yi</given-names></name><name><surname>Fan</surname><given-names>Dengmei</given-names></name><name><surname>Zhang</surname><given-names>Zhiyong</given-names></name></person-group><article-title>﻿A new synonym of <italic><tp:taxon-name><tp:taxon-name-part taxon-name-part-type="genus" reg="Enkianthus">Enkianthus</tp:taxon-name-part><tp:taxon-name-part taxon-name-part-type="species" reg="perulatus">perulatus</tp:taxon-name-part></tp:taxon-name></italic> (<tp:taxon-name><tp:taxon-name-part taxon-name-part-type="family">Ericaceae</tp:taxon-name-part></tp:taxon-name>) in East Asia, based on morphological and molecular evidence</article-title><source>PhytoKeys</source><day>25</day><month>11</month><year>2022</year><volume>214</volume><fpage>61</fpage><lpage>74</lpage><pub-id pub-id-type="doi">10.3897/phytokeys.214.94294</pub-id></mixed-citation></tp:treatment-meta><tp:nomenclature><label>﻿</label><tp:taxon-name>
              <object-id xmlns:xlink="http://www.w3.org/1999/xlink" content-type="arpha" xlink:type="simple">B9EA57AB-40A9-50F2-B668-F008FAF1EC10</object-id>
              <tp:taxon-name-part taxon-name-part-type="genus" reg="Enkianthus">Enkianthus</tp:taxon-name-part>
              <tp:taxon-name-part taxon-name-part-type="species" reg="perulatus">perulatus</tp:taxon-name-part>
            </tp:taxon-name><tp:taxon-authority>(Miq.) C.K. Schneid</tp:taxon-authority><tp:nomenclature-citation-list><tp:nomenclature-citation><tp:taxon-name>
                  <tp:taxon-name-part taxon-name-part-type="genus" reg="Andromeda">Andromeda</tp:taxon-name-part>
                  <tp:taxon-name-part taxon-name-part-type="species" reg="perulata">perulata</tp:taxon-name-part>
                </tp:taxon-name><comment>Miq., Ann. Mus. Bot. Lugduno-Batavi 1: 31. 1863. Basionym. Type: Japan. <italic>W. Botanicus 57</italic> (holotype: L-0007044!, Suppl. material <xref ref-type="supplementary-material" rid="S1">1</xref>: fig. S1A).</comment></tp:nomenclature-citation><tp:nomenclature-citation><tp:taxon-name>
                  <tp:taxon-name-part taxon-name-part-type="genus" reg="Enkianthus">Enkianthus</tp:taxon-name-part>
                  <tp:taxon-name-part taxon-name-part-type="species" reg="japonicus">japonicus</tp:taxon-name-part>
                </tp:taxon-name><comment>Hook. f., Bot. Mag. 96: 5822. 1870. Type: Japan. 1860, <italic>R. Alcock s.n.</italic> (holotype: K-000780276!). ≡ <tp:taxon-name><tp:taxon-name-part taxon-name-part-type="genus" reg="Enkianthus">Enkianthus</tp:taxon-name-part><tp:taxon-name-part taxon-name-part-type="species" reg="perulatus">perulatus</tp:taxon-name-part><tp:taxon-name-part taxon-name-part-type="infraspecific-rank">var.</tp:taxon-name-part><tp:taxon-name-part taxon-name-part-type="variety" reg="japonicus">japonicus</tp:taxon-name-part></tp:taxon-name> (Hook. f.) Nakai, J. Jap. Bot. 12(12): 896. 1936. ≡ <tp:taxon-name><tp:taxon-name-part taxon-name-part-type="genus" reg="Enkianthus">Enkianthus</tp:taxon-name-part><tp:taxon-name-part taxon-name-part-type="species" reg="perulatus">perulatus</tp:taxon-name-part><tp:taxon-name-part taxon-name-part-type="infraspecific-rank">f.</tp:taxon-name-part><tp:taxon-name-part taxon-name-part-type="form" reg="japonicus">japonicus</tp:taxon-name-part></tp:taxon-name> (Hook. f.) Kitam., Acta Phytotax. Geobot. 25: 36. 1972.</comment></tp:nomenclature-citation><tp:nomenclature-citation><tp:taxon-name>
                  <tp:taxon-name-part taxon-name-part-type="genus" reg="Enkianthus"/>
                  <tp:taxon-name-part taxon-name-part-type="species" reg="taiwanianus"/>
                </tp:taxon-name><comment>—<tp:taxon-name><tp:taxon-name-part taxon-name-part-type="genus" reg="Enkianthus">Enkianthus</tp:taxon-name-part><tp:taxon-name-part taxon-name-part-type="species" reg="taiwanianus">taiwanianus</tp:taxon-name-part></tp:taxon-name> S.S. Ying, Quart. J. Chin. Forest. 9: 145. 1976. Type: China. Taoyuan City, Peichiatienshan, 1976, <italic>Ying 5301</italic> (holotype: NTUF-F00006903!; isotype: NTUF-F00008372, NTUF-F00008372, NTUF-F00008372, NTUF-F00008372!). ≡ <tp:taxon-name><tp:taxon-name-part taxon-name-part-type="genus" reg="Enkianthus">Enkianthus</tp:taxon-name-part><tp:taxon-name-part taxon-name-part-type="species" reg="perulatus">perulatus</tp:taxon-name-part><tp:taxon-name-part taxon-name-part-type="infraspecific-rank">var.</tp:taxon-name-part><tp:taxon-name-part taxon-name-part-type="variety" reg="taiwanianus">taiwanianus</tp:taxon-name-part></tp:taxon-name> (S.S. Ying) Y.C. Liu, Tr. Taiwan 514. 1988. </comment></tp:nomenclature-citation><tp:nomenclature-citation><tp:taxon-name>
                  <tp:taxon-name-part taxon-name-part-type="genus" reg="Enkianthus"/>
                  <tp:taxon-name-part taxon-name-part-type="species" reg="calophyllus"/>
                </tp:taxon-name><comment>—<tp:taxon-name><tp:taxon-name-part taxon-name-part-type="genus" reg="Enkianthus">Enkianthus</tp:taxon-name-part><tp:taxon-name-part taxon-name-part-type="species" reg="calophyllus">calophyllus</tp:taxon-name-part></tp:taxon-name> T.Z. Hsu, Acta Bot. Yunnan. 7(2): 151–152. 1985. syn. nov. Type: China. Zhejiang: Jingning County, 16 May 1959, <italic>S.Y. Zhang 5286</italic> (holotype: PE-00005629!, Suppl. material <xref ref-type="supplementary-material" rid="S1">1</xref>: fig. S1B; isotype: NAS-00063024!, KUN-0001289!). </comment></tp:nomenclature-citation></tp:nomenclature-citation-list></tp:nomenclature><tp:treatment-sec sec-type="description" id="SECID0EC5AG"><title>Description.</title><p>Deciduous shrubs up to 3 m tall. Branchlets terete, glabrous. Leaves alternate on young shoots, generally 4–6 crowded at apex of branchlets; petioles 0.5–1.4 cm long; blades papery, oblong, obovate-oblong, rhombic-elliptic or elliptic, 2–5 cm long, 0.8–3.0 cm wide, apex acuminate, mucronate, base attenuate-cuneate or cuneate, margin ciliate, upper surface glabrous except sparsely pubescent on midrib, lower surface villous along lower part of midrib. Inflorescences terminal, umbellate, 1–5-flowered, pendulous. Pedicels 1.0–2.2 cm long, glabrous, reflexed at flowering, straight at fruiting. Bracts lanceolate, white or green, 0.8–1.8 cm long, caducous. Calyx lobes triangular, 2–4 mm long, glabrous, deeply 5-lobed. Corollas urceolate, with distinct basal gibbosities, white, 6–8 mm long, 5–8 mm wide, shallowly 5-lobcd; lobes widely ovate, obtuse, much reflexed. Stamens 10, ca. 2/3 as long as corolla; filaments villous at base, anthers with 2 awns on upper dorsal side. Ovaries glabrous. Capsules erect, oblong, 5-ridged, 5–7 mm long, 3–4 mm wide. Seeds compressed, narrowly oblong, ca. 4 mm long, 1 mm wide, with marginal-like ridges, without distinct wings.</p></tp:treatment-sec><tp:treatment-sec sec-type="phenology" id="SECID0EH5AG"><title>Phenology.</title><p>Flowering from April to May; fruiting from May to November.</p></tp:treatment-sec><tp:treatment-sec sec-type="distribution" id="SECID0EM5AG"><title>Distribution and habitat.</title><p><italic><tp:taxon-name><tp:taxon-name-part taxon-name-part-type="genus" reg="Enkianthus">Enkianthus</tp:taxon-name-part><tp:taxon-name-part taxon-name-part-type="species" reg="perulatus">perulatus</tp:taxon-name-part></tp:taxon-name></italic> is distributed in China (Zhejiang Fujian, Jiangxi and Taiwan) and Japan (Honshu, Shikoku and Kyushu) (Fig. <xref ref-type="fig" rid="F1">1</xref>). It grows on open rocky slopes, mountain slopes, cliffs, serpentine area, by roadsides or at forest margins at altitudes of 200–1600 m.</p></tp:treatment-sec><tp:treatment-sec sec-type="material" id="SECID0EB6AG"><title>Additional specimens examined.</title><p>China. <bold>Zhejiang</bold>: Yueqing City, Yandangshan, 6 April 2015, <italic>X.Y. Ye 2015040609</italic> (CSH); <italic>ibidem</italic>, 20 May 2019, <italic>H. Liang LSBZ</italic>-<italic>259</italic> (<named-content xmlns:xlink="http://www.w3.org/1999/xlink" content-type="dwc:institutional_code" xlink:title="Herbarium of Jiangxi Agricultural University" xlink:href="http://grbio.org/institution/jiangxi-agricultural-university" xlink:type="simple">JXAU</named-content>). <bold>Fujian</bold>: Taining County, Xinqiao Town, 16 June 1978, <italic>G.L. Cai</italic> 445 (KUN). <bold>Jiangxi</bold>: Jinggangshan City, Jinggang Mountains, 15 July 1965, <italic>S.K. Lai et al</italic>. <italic>4466</italic> (LBG); Lichuan County, Huixianfeng, 20 October 1985, <italic>S.K. Lai &amp; D.F. Huang 473</italic> (LBG); <italic>ibidem</italic>, 16 November 2021, <italic>H. Liang 088</italic> (<named-content xmlns:xlink="http://www.w3.org/1999/xlink" content-type="dwc:institutional_code" xlink:title="Herbarium of Jiangxi Agricultural University" xlink:href="http://grbio.org/institution/jiangxi-agricultural-university" xlink:type="simple">JXAU</named-content>). <bold>Taiwan</bold>: Taibei City, Tunlu, 14 April 1935, <italic>T. Suzuki 19235</italic> (TAI); Taibei City, Lupeishan, 16 April 1991, <italic>Y.B. Cheng &amp; T.S. Hsieh 1202</italic> (TAI); Taoyuan City, Peichatienshan, 28 September 1984, <italic>R.T. Li 3532</italic> (TAI); Chiayi City, Alishan, 5 April 1982, <italic>Y.F. Chen 4604</italic> (TAI), <italic>ibidem</italic>, 17 May 1982, <italic>Y.F. Chen 4902</italic> (TAI). Japan. <bold>Honshu</bold>: Wakayama-Prefecture, Ohdaigahara Mountains, 23 May 1925, <italic>S. Saito</italic> (PE); Shizuoka-Prefecture, Tagata-gun, Sanagi Mountains, 24 April 1952, <italic>M. Furuse 24733</italic> (PE); Nagano-Prefecture, Iida-shi, 27 April 1962, <italic>M. Furuse 39658</italic> (PE); Aichi-Prefecture, Minami-shitara-gun, 22 April 1978, <italic>M. Furuse 12532</italic> (PE); Aichi-Prefecture, Shinshiro-shi, 6 August 1978, <italic>M. Furuse 13039</italic> (PE).</p></tp:treatment-sec><tp:treatment-sec sec-type="Additional specimens of Enkianthus serrulatus examined" id="SECID0EFBBG"><title>Additional specimens of <italic><tp:taxon-name><tp:taxon-name-part taxon-name-part-type="genus" reg="Enkianthus">Enkianthus</tp:taxon-name-part><tp:taxon-name-part taxon-name-part-type="species" reg="serrulatus">serrulatus</tp:taxon-name-part></tp:taxon-name></italic> examined.</title><p>China. <bold>Guangxi</bold>: Debao County, 25 April 1977, <italic>D. Fang et al. 3-219</italic> (GXMI); Longsheng County, 24 August 2018, <italic>H. Liang LSBZ-218</italic> (<named-content xmlns:xlink="http://www.w3.org/1999/xlink" content-type="dwc:institutional_code" xlink:title="Herbarium of Jiangxi Agricultural University" xlink:href="http://grbio.org/institution/jiangxi-agricultural-university" xlink:type="simple">JXAU</named-content>); Longlin County, 17 May 1977, <italic>T.H. Wei 3-0606</italic> (GXMI); Xingan County, 26 July 1997, <italic>G.Z. Li 15137</italic> (PE). <bold>Guizhou</bold>: Chishui City, 24 May 2020, <italic>H. Liang LSBZ-297</italic> (<named-content xmlns:xlink="http://www.w3.org/1999/xlink" content-type="dwc:institutional_code" xlink:title="Herbarium of Jiangxi Agricultural University" xlink:href="http://grbio.org/institution/jiangxi-agricultural-university" xlink:type="simple">JXAU</named-content>); Leishan County, 13 June 2020, <italic>H. Liang LSBZ-323</italic> (<named-content xmlns:xlink="http://www.w3.org/1999/xlink" content-type="dwc:institutional_code" xlink:title="Herbarium of Jiangxi Agricultural University" xlink:href="http://grbio.org/institution/jiangxi-agricultural-university" xlink:type="simple">JXAU</named-content>); Songtao County, 22 July 1959, <italic>T.P. Zhu et al. 1592</italic> (KUN); Suiyang County, 11 May 2010, <italic>Y.F. Zhou KKS101197</italic> (ZY); Zhengan County, 14 October 2014, <italic>H.W. Zhang 520324141014031LY</italic> (GZTM). <bold>Hubei</bold>: Lichuan County, 7 October 1980, <italic>B. Bartholomew et al. 2014</italic> (PE); Tongshanx County, 14 May 2017, <italic>H.Y. Zhan et al. LXP5905</italic> (LBG); Yichang City, 19 March 2017, <italic>D.G. Zhang et al. ZCJ170319117</italic> (JIU). <bold>Hunan</bold>: Sangzhi County, 4 August 2017, <italic>Z.Y. Zhang et al. LSBZ-142</italic> (<named-content xmlns:xlink="http://www.w3.org/1999/xlink" content-type="dwc:institutional_code" xlink:title="Herbarium of Jiangxi Agricultural University" xlink:href="http://grbio.org/institution/jiangxi-agricultural-university" xlink:type="simple">JXAU</named-content>); Xinning City, 5 July 2017, <italic>Z.K. Liu LSBZ-135</italic> (<named-content xmlns:xlink="http://www.w3.org/1999/xlink" content-type="dwc:institutional_code" xlink:title="Herbarium of Jiangxi Agricultural University" xlink:href="http://grbio.org/institution/jiangxi-agricultural-university" xlink:type="simple">JXAU</named-content>); Yongshun County, 3 August 2017, <italic>Z.Y. Zhang et al. LSBZ-138</italic> (<named-content xmlns:xlink="http://www.w3.org/1999/xlink" content-type="dwc:institutional_code" xlink:title="Herbarium of Jiangxi Agricultural University" xlink:href="http://grbio.org/institution/jiangxi-agricultural-university" xlink:type="simple">JXAU</named-content>); Zhangjiajie City, 11 September 2015, <italic>H. Zhou &amp; D.S. Zhou 15091113</italic> (CSFI). <bold>Jiangxi</bold>: Jinggangshan City, 27 August 2020, <italic>Y.F. Liu LSBZ-365</italic> (<named-content xmlns:xlink="http://www.w3.org/1999/xlink" content-type="dwc:institutional_code" xlink:title="Herbarium of Jiangxi Agricultural University" xlink:href="http://grbio.org/institution/jiangxi-agricultural-university" xlink:type="simple">JXAU</named-content>); Luxi County, 23 June 1984, <italic>M.X. Nie 113</italic> (LBG); Suichuan County, 24 June 2016, <italic>Z.C. Liu et al. Lxp-13-18312</italic> (SYS); Wuning County, 22 May 2014, <italic>Y.H. Zhan et al. LXP0912</italic> (LBG). <bold>Sichuan</bold>: Hechuan City, 1934, <italic>D.J. Yu 3112</italic> (PE); Leibo County, 3 July 1983, <italic>Q.S. Zhao &amp; Z.J. Zhao 121212</italic> (PE); Xuyong County, 17 September 2013, <italic>W.B. Ju &amp; H.N. Deng HGX13668</italic> (CDBI). Yunnan: Maguan County, 31 July 1961, <italic>S.G. Wu 3597</italic> (KUN); Suijiang County, 4 May 1973, <italic>B.X. Sun 0112</italic> (KUN). <bold>Chongqing</bold>: Fengjie County, 28 June 1958, <italic>M.Y. Fang 24515</italic> (NAS); Shizhu County, 2 June 1978, <italic>W.H. Wang 1571</italic> (CDBI).</p></tp:treatment-sec><tp:treatment-sec><!--Section generated to contain objects referenced in tp:taxon-treatment.--><supplementary-material xmlns:xlink="http://www.w3.org/1999/xlink" id="S1" position="float" orientation="portrait" xlink:type="simple"><object-id content-type="doi" xlink:type="simple">10.3897/phytokeys.214.94294.suppl1</object-id><object-id content-type="arpha" xlink:type="simple">3FD6E1EE-3919-5ABF-83DE-7737A9EB6567</object-id><label>Supplementary material 1</label><caption><p>Supplementary data</p></caption><statement content-type="dataType"><label>Data type</label><p>figures and tables (word document)</p></statement><statement content-type="notes"><label>Explanation note</label><p>Type specimen of <italic><tp:taxon-name><tp:taxon-name-part taxon-name-part-type="genus" reg="Enkianthus">Enkianthus</tp:taxon-name-part><tp:taxon-name-part taxon-name-part-type="species" reg="perulatus">perulatus</tp:taxon-name-part></tp:taxon-name></italic>, <italic><tp:taxon-name><tp:taxon-name-part taxon-name-part-type="genus" reg="Enkianthus">E.</tp:taxon-name-part><tp:taxon-name-part taxon-name-part-type="species" reg="calophyllus">calophyllus</tp:taxon-name-part></tp:taxon-name></italic> and <italic><tp:taxon-name><tp:taxon-name-part taxon-name-part-type="genus" reg="Enkianthus">E.</tp:taxon-name-part><tp:taxon-name-part taxon-name-part-type="species" reg="serrulatus">serrulatus</tp:taxon-name-part></tp:taxon-name></italic>. Phylogenetic relationships of <italic><tp:taxon-name><tp:taxon-name-part taxon-name-part-type="genus" reg="Enkianthus">Enkianthus</tp:taxon-name-part></tp:taxon-name></italic> based on <italic>mat</italic>K. Sample collection information and GenBank accessions in this study. Sequences of primers used for PCR amplification and sequencing.</p></statement><media xlink:href="phytokeys-214-061_article-94294__-s001.docx" mimetype="application" mime-subtype="vnd.openxmlformats-officedocument.wordprocessingml.document" position="float" orientation="portrait" xlink:type="simple" id="oo_774090.docx"><uri content-type="original_file" xlink:type="simple">https://binary.pensoft.net/file/774090</uri></media><permissions><license xlink:type="simple"><license-p>This dataset is made available under the Open Database License (http://opendatacommons.org/licenses/odbl/1.0/). The Open Database License (ODbL) is a license agreement intended to allow users to freely share, modify, and use this Dataset while maintaining this same freedom for others, provided that the original source and author(s) are credited.</license-p></license></permissions><attrib specific-use="authors">Hua Liang, Lu Jiang, Danqi Li, Yi Yang, Dengmei Fan, Zhiyong Zhang</attrib></supplementary-material><fig id="F1" position="float" orientation="portrait"><object-id xmlns:xlink="http://www.w3.org/1999/xlink" content-type="doi" xlink:type="simple">10.3897/phytokeys.214.94294.figure1</object-id><object-id xmlns:xlink="http://www.w3.org/1999/xlink" content-type="arpha" xlink:type="simple">1041431D-E650-55A9-BE7B-F45D4D483BEB</object-id><label>Figure 1.</label><caption><p>Distribution of <italic><tp:taxon-name><tp:taxon-name-part taxon-name-part-type="genus" reg="Enkianthus">Enkianthus</tp:taxon-name-part><tp:taxon-name-part taxon-name-part-type="species" reg="perulatus">perulatus</tp:taxon-name-part></tp:taxon-name></italic> based on specimen records and our field investigation. Black triangles indicate <italic><tp:taxon-name><tp:taxon-name-part taxon-name-part-type="genus" reg="Enkianthus">E.</tp:taxon-name-part><tp:taxon-name-part taxon-name-part-type="species" reg="perulatus">perulatus</tp:taxon-name-part></tp:taxon-name></italic>; red triangles indicate <italic><tp:taxon-name><tp:taxon-name-part taxon-name-part-type="genus" reg="Enkianthus">E.</tp:taxon-name-part><tp:taxon-name-part taxon-name-part-type="species" reg="calophyllus">calophyllus</tp:taxon-name-part></tp:taxon-name></italic> (= <italic><tp:taxon-name><tp:taxon-name-part taxon-name-part-type="genus" reg="Enkianthus">E.</tp:taxon-name-part><tp:taxon-name-part taxon-name-part-type="species" reg="perulatus">perulatus</tp:taxon-name-part></tp:taxon-name></italic>).</p></caption><graphic xmlns:xlink="http://www.w3.org/1999/xlink" xlink:href="phytokeys-214-061_article-94294__-g001.jpg" position="float" orientation="portrait" xlink:type="simple" id="oo_774083.jpg"><uri content-type="original_file" xlink:type="simple">https://binary.pensoft.net/fig/774083</uri></graphic></fig></tp:treatment-sec></tp:taxon-treatment>
